# Supplementary material for: The Influence of Radiotherapy on the Function of the Left and Right Ventricles in Relation to the Radiation Dose Administered to the Left Anterior Descending Coronary Artery—From a Cardiologist’s Point of View
Source: Cancers (Basel). 2022 May 13;14(10):2420. doi: 10.3390/cancers14102420 (PMC9139235; doi:10.3390/cancers14102420)
Supplement: Supplementary file 1 [file cancers-14-02420-s001.zip]

Archive with 1 entries (1 files):
- cancers-1688403-supplementary.pdf
